# Supplementary material for: Fungal Warriors: Effects of Beauveria bassiana and Purpureocillium lilacinum on CCYV-Carrying Whiteflies
Source: Biomolecules. 2025 Apr 16;15(4):593. doi: 10.3390/biom15040593 (PMC12025157; doi:10.3390/biom15040593)
Supplement: Supplementary file 1 [file biomolecules-15-00593-s001.zip]

Archive with 1 entries (1 files):
- biomolecules-3550914-supplementary.pdf
